# Supplementary material for: Biochemical Association of Metabolic Profile and Microbiome in Chronic Pressure Ulcer Wounds
Source: PLoS One. 2015 May 15;10(5):e0126735. doi: 10.1371/journal.pone.0126735 (PMC4433261; doi:10.1371/journal.pone.0126735)
Supplement: S3 Table — (XLSX) [file pone.0126735.s004.xlsx]

## Sheet: Sheet1
Patient Subject	1	2	3	4		1	2	3	4
Sample Location	Top of PU	Top of PU	Top of PU	Top of PU		Bottom of PU	Bottom of PU	Bottom of PU	Bottom of PU
Taxonomy	Relative Abundance (percent)
Bacteria: Actinomycetales:Actinomycetaceae: Actinobaculum	0	0	0.2	0		0	0	0.3	0
Bacteria: Actinomycetales:Actinomycetaceae: Actinomyces	2.8	0	0	0		3.6	0	0	0.9
Bacteria: Actinomycetales:Actinomycetaceae: Mobiluncus	0	0.1	0	0		0	0	0	0
Bacteria: Actinomycetales:Actinomycetaceae: Other	0.6	0	0	0		0.6	0	0	0.2
Bacteria: Actinomycetales: Brevibacteriaceae: Brevibacterium	0	0	0	0.9		0	0	0.3	0.5
Bacteria: Actinomycetales:Cellulomonadaceae: Actinotalea	0	0	0	0		0	0	0.3	0
Bacteria: Actinomycetales:Corynebacteriaceae: Corynebacterium	5.7	0	12.2	1.8		6.9	0	9	1.4
Bacteria: Actinomycetales:Dermabacteraceae: Brachybacterium	0	0	0	0		0	0	0	0.2
Bacteria: Actinomycetales:Dermabacteraceae: Dermabacter	0.1	0	0	0.3		0.2	0	0	0
Bacteria: Actinomycetales:Dietziaceae: Dietzia	0	0	0	0		0	0	0	0.2
Bacteria: Actinomycetales:Geodermatophilaceae	0	0	0	0		0	0	0	0.2
Bacteria: Actinomycetales:Microbacteriaceae: Agrococcus	0	0	0	0		0	0	0	0.2
Bacteria: Actinomycetales:Microbacteriaceae: Other	1.3	0	0	0		1.7	0	0	0
Bacteria: Actinomycetales:Microbacteriaceae: Arthrobacter	0	0	0	0		0	0	0.3	0
Bacteria: Actinomycetales:Microbacteriaceae: Micrococcus	0	0	0	0		0	0	0	0.5
Bacteria: Actinomycetales:Nocardiaceae: Gordonia	0	0	0	0		0	0	0	0.2
Bacteria: Actinomycetales:Nocardiaceae: Williamsia	0	0	0	0		0	0	0	0.7
Bacteria: Actinomycetales:Other: Other	0.1	0	0.2	0		0.2	0	0	0.5
Bacteria: Actinomycetales: Propionibacteriaceae: Propionibacterium	0	0	0	0		0.1	0.5	0.3	0.7
Bacteria: Actinomycetales: Coriobacteriales: Coriobacteriaceae: Collinsella	0	0	0	0.8		0	0	0	0.5
Bacteria: Actinomycetales: Coriobacteriales: Coriobacteriaceae: Other	0	0	0	0		0	0	0	0.5
Bacteria: Firmicutes:Bacili: Bacillales: Bacillaceae: Anoxybacillus	0	0	0	0		0	0	0	0.2
Bacteria: Firmicutes:Bacili: Bacillales: Bacillaceae: Bacillus	0	0	0	0		0	0	0	1.2
Bacteria: Firmicutes:Bacili: Bacillales: Bacillaceae: Geobacillus	0	0	0	0		0	0	0	0.2
Bacteria: Firmicutes:Bacili: Bacillales: Bacillaceae: Other	0	0	0	0		0	0	0	0.9
Bacteria: Firmicutes:Bacili: Bacillales: Other: Other	0	0	0	0		0.1	0	0	0.7
Bacteria: Firmicutes:Bacili: Bacillales: Paenibacillaceae: Paenibacillus	0	0	0	0		0	0	0	0.7
Bacteria: Firmicutes:Bacili: Bacillales: Staphylococcaceae: Gemella	18.6	0	0	0		12.4	0	0	1.6
Bacteria: Firmicutes:Bacili: Bacillales: Staphylococcaceae: Staphylococcus	2.1	0.1	18.9	1.8		1.1	0.5	10.8	3.5
Bacteria: Firmicutes:Bacili: Lactobacillales: Aerococcaceae: Abiotrophia	0	0	0	0.9		0	0	0	0
Bacteria: Firmicutes:Bacili: Lactobacillales: Aerococcaceae: Facklamia	0	0	0	0		0.1	0	0	0
Bacteria: Firmicutes:Bacili: Lactobacillales: Carnobacteriaceae: Carnobacterium	0	0	0	0		0.1	0	0	0
Bacteria: Firmicutes:Bacili: Lactobacillales: Carnobacteriaceae: Granulicatella	0	0	0	0		0.2	0.5	0	1.6
Bacteria: Firmicutes:Bacili: Lactobacillales: Enterococcaceae: Enterococcus	0	0	0.1	0		0	0	0	0
Bacteria: Firmicutes:Bacili: Lactobacillales: Lactobacillaceae: Lactobacillus	0	0	0	0.8		0.1	0	0	0
Bacteria: Firmicutes:Bacili: Lactobacillales: Other: Other	0	0.5	0.3	0		0	0.8	0	0.5
Bacteria: Firmicutes:Bacili: Lactobacillales: Streptococcaceae: Streptococcus	0	93.1	45.7	13.3		1	88.9	54.9	11.4
Bacteria: Firmicutes:Bacili:Other: Other: Other	0	0.2	0	0		0	0.3	0	0
Bacteria: Firmicutes:Clostridia: Clostridiales: Clostridiaceae: Other	0.1	0	0	0		0	0	0	0
Bacteria: Firmicutes:Clostridia: Clostridiales: Eubacteriaceae: Eubacterium	0	0	0	0		0	0	0	0.7
Bacteria: Firmicutes:Clostridia: Clostridiales: Incertae Sedis XI: Anaerococcus	41	0.3	4.9	3.5		29.9	0	5.2	1.4
Bacteria: Firmicutes:Clostridia: Clostridiales: Incertae Sedis XI: Finegoldia	2.4	0	0.4	0		2.6	0	0.3	0.2
Bacteria: Firmicutes:Clostridia: Clostridiales: Incertae Sedis XI: Other	2.2	0	0.2	0.9		3.1	0	0.7	0
Bacteria: Firmicutes:Clostridia: Clostridiales: Incertae Sedis XI: Parvimonas	0	0	1	0		0	0	2.4	0.2
Bacteria: Firmicutes:Clostridia: Clostridiales: Incertae Sedis XI: Peptoniphilus	12.7	1.1	0.1	0		18.2	1.6	0	0.9
Bacteria: Firmicutes:Clostridia: Clostridiales: Incertae Sedis XIII: Anaerovorax	0	0	0	0.9		0	0	0	0.7
Bacteria: Firmicutes:Clostridia: Clostridiales: Incertae Sedis XIV: Blautia	0	0	0	1.8		0	0	0	1.2
Bacteria: Firmicutes:Clostridia: Clostridiales: Lachnospiraceae: Other	0	0	0	11.5		0.1	0	0	5.3
Bacteria: Firmicutes:Clostridia: Clostridiales: Lachnospiraceae: Roseburia	0	0	0	0		0	0	0	0.2
Bacteria: Firmicutes:Clostridia: Clostridiales: Other: Other	0.2	0.2	0	4.4		0.4	0	0	0.7
Bacteria:Firmicutes:Clostridia: Clostridiales: Peptococcaceae: Peptococcus	0	0	0.3	0		0	0	0.7	0
Bacteria:Firmicutes:Clostridia: Clostridiales: Peptostreptococcaceae: Peptostreptococcus	0	0	0	0.9		0	0	0	0.2
Bacteria: Firmicutes:Clostridia: Clostridiales: Ruminococcaceae: Fastidiosipila	2.2	0	0	0		1.6	0	0	0.2
Bacteria: Firmicutes:Clostridia: Clostridiales: Ruminococcaceae: Oscillibacter	0	0	0	0.9		0	0	0	0
Bacteria: Firmicutes:Clostridia: Clostridiales: Ruminococcaceae: Other	0	0	0	2.7		0.1	0	0	2.1
Bacteria: Firmicutes:Clostridia: Clostridiales: Ruminococcaceae: Ruminococcus	0	0	0	0.9		0	0	0	1.6
Bacteria: Firmicutes:Clostridia: Clostridiales: Ruminococcaceae: Subdoligranulum	0	0	0	2.7		0	0	0	1.2
Bacteria: Firmicutes:Clostridia: Clostridiales: Veilonellaceae: Acidaminococcus	0	0	0	2.7		0	0	0	0
Bacteria: Firmicutes:Clostridia: Clostridiales: Veilonellaceae: Dialister	0	0	0.1	0		0.1	0	0	0
Bacteria: Firmicutes:Clostridia: Clostridiales: Veilonellaceae: Other	0.1	0	0	0		0.5	0	0	0
Bacteria: Firmicutes:Clostridia: Clostridiales: Veilonellaceae: Veillonella	0	0	0	0		0.1	0	0	0.2
Bacteria: Firmicutes:Clostridia: Other	0.1	0	0	0		0	0	0	0
Bacteria: Firmicutes:Erysipelotrichi: Erysipelotrichales: Erysipelotrichaceae: Turicibacter	0	0	0	0.9		0	0	0	0
Bacteria: Firmicutes: Other	0	0.3	0.3	0		0	0	0.3	0.5
Bacteria: Proteobacteria: Alphaproteobacteria: Caulobacterales: Caulobacteraceae: Brevundimonas	0	0	0	0.9		0.1	0	0	0.5
Bacteria: Proteobacteria: Alphaproteobacteria: Rhizobiales: Bradyrhizobiaceae: Other	0	0.2	0.1	0.9		0.2	1.1	0	0.2
Bacteria: Proteobacteria: Alphaproteobacteria: Rhizobiales: Brucellaceae: Pseudochrobactrum	0	0	0	1.8		0	0.3	0	0.9
Bacteria: Proteobacteria: Alphaproteobacteria: Rhizobiales: Other	0	0.2	0.1	0		0.1	0	0	0.5
Bacteria: Proteobacteria: Alphaproteobacteria: Rhizobiales: Phyllobacteriaceae: Other	0	0	0	0		0	0	0	0.5
Bacteria: Proteobacteria: Alphaproteobacteria: Rhodospirillales: Rhodospirillaceae: Skermanella	0	0	0	0.9		0	0	0	0
Bacteria: Proteobacteria: Alphaproteobacteria: Sphingomonadales: Sphingomonadaceae: Blastomonas	0	0	0	0		0	0	0	0.2
Bacteria: Proteobacteria: Alphaproteobacteria: Sphingomonadales: Sphingomonadaceae: Novosphingobium	0	0.2	0	1.8		0.1	0	0.3	0.7
Bacteria: Proteobacteria: Alphaproteobacteria: Sphingomonadales: Sphingomonadaceae: Sphingobium	0	0	0.2	0.9		0.2	0	0	0
Bacteria: Proteobacteria: Alphaproteobacteria: Sphingomonadales: Sphingomonadaceae: Sphingomonas	0	0.3	0.1	0.9		0.1	0	0.3	0.2
Bacteria: Proteobacteria: Betaproteobacteria: Burkholderiales: Alcaligenaceae: Alcaligenes	0	0	0	0		0.1	0.3	0.3	1.9
Bacteria: Proteobacteria: Betaproteobacteria: Burkholderiales: Alcaligenaceae: Other	0	0	0	0		0	0	0	0.2
Bacteria: Proteobacteria: Betaproteobacteria: Burkholderiales: Alcaligenaceae: Sutterella	0	0	0	0		0	0	0	0.2
Bacteria: Proteobacteria: Betaproteobacteria: Burkholderiales: Burkholderiales: Cupriavidus	0.1	0.1	0.1	0.9		0.2	0.3	0.3	0.9
Bacteria: Proteobacteria: Betaproteobacteria: Burkholderiales: Burkholderiales: Ralstonia	0	0	0	0.9		0.1	0.3	0	0
Bacteria: Proteobacteria: Betaproteobacteria: Burkholderiales: Burkholderiales_incertae_sedis: Aquabacterium	0	0.3	0.1	1.8		1.5	0.3	0	1.9
Bacteria: Proteobacteria: Betaproteobacteria: Burkholderiales: Burkholderiales_incertae_sedis: Other	0	0	0	1.8		0.1	0	0	0
Bacteria: Proteobacteria: Betaproteobacteria: Burkholderiales: Burkholderiales_incertae_sedis: Tepidimonas	0	0	0	0		0	0	0	1.4
Bacteria: Proteobacteria: Betaproteobacteria: Burkholderiales: Comonadaceae: Acidovorax	0	0	0	0.9		0.4	0	0	0
Bacteria: Proteobacteria: Betaproteobacteria: Burkholderiales: Comanodaceae: Comamonas	0	0	0	0		0.3	0	0	0.2
Bacteria: Proteobacteria: Betaproteobacteria: Burkholderiales: Comanodaceae: Delftia	0	0	0	3.5		0.2	0	0	5.6
Bacteria: Proteobacteria: Betaproteobacteria: Burkholderiales: Comanodaceae: Other	0	0	0	0.9		0	0.3	0.3	0.2
Bacteria: Proteobacteria: Betaproteobacteria: Burkholderiales: Comanodaceae: Pelomonas	0	0	0	0.9		0.1	0	0.3	0.2
Bacteria: Proteobacteria: Betaproteobacteria: Burkholderiales: Comanodaceae: Polaromonas	0	0	0	0		0	0	0	0.2
Bacteria: Proteobacteria: Betaproteobacteria: Burkholderiales: Comanodaceae: Variovorax	0	0	0	0.9		0.1	0	0	0
Bacteria: Proteobacteria: Betaproteobacteria: Burkholderiales: Other	0	0	0	0		0.3	0	0	0.5
Bacteria: Proteobacteria: Betaproteobacteria: Hydrogenophilales: Hydrogenophilaceae: Petrobacter	0	0	0	0		0	0	0	0.5
Bacteria: Proteobacteria: Betaproteobacteria: Methylophilaceae: Methylobacillus	0	0	0	0		0.2	0	0	0
Bacteria: Proteobacteria: Betaproteobacteria: Neisseriales: Neisseriaceae: Neisseria	0	0	0.1	0		0	0	0	0.7
Bacteria: Proteobacteria: Betaproteobacteria: Rhodocyclales: Rhodocyclaceae: Azonexus	0	0	0	0		0	0	0	0.2
Bacteria: Proteobacteria: Betaproteobacteria: Rhodocyclales: Rhodocyclaceae: Dechloromonas	0	0	0	0		0.1	0	0	0.2
Bacteria: Proteobacteria: Betaproteobacteria: Rhodocyclales: Rhodocyclaceae: Methyloversatilis	0	0	0	0		0.1	0	0	0
Bacteria: Proteobacteria: Betaproteobacteria: Rhodocyclales: Rhodocyclaceae: Thauera	0	0	0	0		0	0.3	0	0
Bacteria: Proteobacteria: Gammaproteobacteria: Enterobacteriales: Enterobacteriaceae: Escherichia/Shigella	0	0.1	0	0		0.1	0.5	0	0
Bacteria: Proteobacteria: Gammaproteobacteria: Enterobacteriales: Enterobacteriaceae: Other	0	0	0.1	0		0	0	0	0
Bacteria: Proteobacteria: Gammaproteobacteria: Enterobacteriales: Enterobacteriaceae: Proteus	0.8	1.7	0	0		1	0.8	0	0.2
Bacteria: Proteobacteria: Gammaproteobacteria: Enterobacteriales: Enterobacteriaceae: Raoultella	0	0	0	0		0	0	0.3	0
Bacteria: Proteobacteria: Gammaproteobacteria: Other	0.1	0	0	0		0.2	0.5	0	0.2
Bacteria: Proteobacteria: Gammaproteobacteria: Pasteurellales: Pasteurellaceae: Aggregatibacter	0	0	0	0		0	0	0	0.2
Bacteria: Proteobacteria: Gammaproteobacteria: Pasteurellales: Pasteurellaceae: Haemophilus	0	0	0	0		0	0	0	0.2
Bacteria: Proteobacteria: Gammaproteobacteria: Pasteurellales: Pasteurellaceae: Other	0	0	0.1	0		0.3	0	0	0.9
Bacteria: Proteobacteria: Gammaproteobacteria: Pseudomonadales: Moraxellaceae: Actinetobacter	0.6	0	0.1	0		0.4	0.3	0.7	1.2
Bacteria: Proteobacteria: Gammaproteobacteria: Pseudomonadales: Moraxellaceae: Enhydrobacter	0	0	0	0		0	0	0	1.9
Bacteria: Proteobacteria: Gammaproteobacteria: Pseudomonadales: Moraxellaceae: Psychrobacter	0	0.1	0	0		0.1	0	0	0
Bacteria: Proteobacteria: Gammaproteobacteria: Pseudomonadales: Pseudomonadaceae	0.2	0	0	0		0.2	0	0	0
Bacteria: Proteobacteria: Gammaproteobacteria: Pseudomonadales: Pseudomonas	2.9	0.1	0.2	7.1		2.3	0	0.3	4
Bacteria: Proteobacteria: Gammaproteobacteria: Xanthomonadales: Sinobacteraceae: Nevskia	0	0.1	0	0.9		0	0	0	0.2
Bacteria: Proteobacteria: Gammaproteobacteria: Xanthomonadales: Xanthomonadaceae: Pseudoxanthomonas	0	0	0	0		0	0	0	0.5
Bacteria: Proteobacteria: Gammaproteobacteria: Xanthomonadales: Xanthomonadaceae: Stenotrophomonas	0	0	0	0.9		0	0	0	2.8
Bacteria: Proteobacteria: Other	0	0	0	0		0.1	0	0	0
Bacteria: Bacteroidetes: Bacteroidia: Bacteroidales: Bacteroidaceae: Bacteroides	0.1	0	0	5.3		0	0	0	3.3
Bacteria: Bacteroidetes: Bacteroidia: Bacteroidales: Other	0	0.1	0	0		0	0	0	0
Bacteria: Bacteroidetes: Bacteroidia: Bacteroidales: Prophyromonadaceae: Parabacteroides	0	0	0	0.9		0	0	0	1.4
Bacteria: Bacteroidetes: Bacteroidia: Bacteroidales: Prophyromonadaceae: Porphyromonas	1.6	0	0	0		2.5	0	0.3	0
Bacteria: Bacteroidetes: Bacteroidia: Bacteroidales: Prevotellaceae: Other	0	0	0	0		0	0	0	0.5
Bacteria: Bacteroidetes: Bacteroidia: Bacteroidales: Prevotellaceae: Prevotella	0	0	2.9	2.7		0.2	0	3.5	1.4
Bacteria: Bacteroidetes: Flavobacteria: Flavobacteriales: Flavobacteriaceae: Cloacibacterium	0	0	0	0		0.1	0	0	0
Bacteria: Bacteroidetes: Flavobacteria: Flavobacteriales: Flavobacteriaceae: Empedobacter	0	0	0	0		0	0	0	0.7
Bacteria: Bacteroidetes: Flavobacteria: Flavobacteriales: Flavobacteriaceae: Flavobacterium	0	0	0	0		0	0	0	0.2
Bacteria: Bacteroidetes: Flavobacteria: Flavobacteriales: Flavobacteriaceae: Other	0.2	0.2	0	2.7		1.2	0.8	0.7	5.6
Bacteria: Bacteroidetes: Sphingobacteria: Sphingobacteriales: Chitinophagaceae: Other	0	0	0	0.1		0	0	0	0
Bacteria: Bacteroidetes: Sphingobacteria: Sphingobacteriales: Sphingobacteriaceae: Other	0	0	0	0		0	0	0	0.2
Bacteria: Cyanobacteria: Chloroplast: Streptophyta: Other	0.2	0	0.2	0		0.1	0	0.3	0.9
Bacteria: Fusobacteria: Fusobacteria: Fusobacteriales: Fusobacteriaceae: Fusobacterium	0	0	9.5	0		0	0	4.9	1.9
Bacteria: Fusobacteria: Fusobacteria: Fusobacteriales: Leptotrichiaceae: Leptotrichia	0	0	0	0		0	0	0	0.7
Bacteria: Other	0.2	0.6	0.6	5.3		2.1	0.8	1	3.3
Bacteria: Synergistetes: Synergistia: Synergistales: Synergistaceae: Jonquetella	0	0	0	0		0.1	0	0	0
Unclassified	0.1	0	0	0		0.3	0.3	0	0
