# Supplementary material for: Biochemical Association of Metabolic Profile and Microbiome in Chronic Pressure Ulcer Wounds
Source: PLoS One. 2015 May 15;10(5):e0126735. doi: 10.1371/journal.pone.0126735 (PMC4433261; doi:10.1371/journal.pone.0126735)
Supplement: S5 Table — (XLSX) [file pone.0126735.s006.xlsx]

## Sheet: Sheet1
Patient Subject	1	2	3	4		1	2	3	4
Sample Location	Top of PU	Top of PU	Top of PU	Top of PU		Bottom of PU	Bottom of PU	Bottom of PU	Bottom of PU
Metabolite	Concentration (mM/g)
1,3-dihydroxyacetone	0	0	0	0		0.159091	0	0	0
1,3-dimethylurate	0	0	0	0		0	0.0548387	0	0
2-aminobutyrate	0	0.154545	0.647368	0		0	0.258065	0.364516	0
2-ethylacrylate	0	0	0.289474	0		0	0.154839	0	0
2-hydroxy-3-methylvalerate	0	0	0	0.280952		0.286364	0.380645	0.2	0
2-hydroxybutyrate	0	0	0	0		0	0.106452	0.454839	0
2-hydroxyisocaproate	0	0	0	0.152381		0	0	0.245161	0
2-hydroxyphenylacetate	0	0	0	0		0	0	0.0774194	0
2-Octenoate	0	0	0	0.680952		0	0	0	0
2-oxocaproate	0	0	0	0		0	0.103226	0	0
2-oxoglutarate	0	0.0818182	0	0		0	3.77419	0.190323	0
2-phosphoglycerate	12.1444	0	0	1.33333		1.46818	0	2.96129	0
3,5-dibromotyrosine	0	0	0	0		0	0	0.13871	0
3-chlorotyrosine	0	0	0	0		0.186364	0	0	0
3-hydroxyisovalerate	0.966667	0.163636	0.452632	0.138095		0.218182	0.145161	0.270968	0
3-methyl-2-oxovalerate	0	0	0	0		0	0.083871	0	0
3-methyladipate	0	0	0	0		0	0	0.3	0
3-methylxanthine	0	0	0	0		0	0.151613	0	0
4-pyridoxate	1.03333	0.113636	0	0.328571		0	0.203226	0	0
5-aminolevulinate	0	0	0	0.347619		0	0	0	0
6-hydroxynicotinate	0	0	0	0.338095		0	0.193548	0	0
Acetamide	0	0	0	0		0.0909091	0	0	0
Acetate	1.67778	1.77273	2.23158	1.70476		1.59545	1.54194	1.48065	0
Acetoacetate	0	0.1	0	0		0	0.0935484	0	0
Acetone	0.266667	0.0590909	0	0.0809524		0	0	0	0
Adenine	0	0.654545	1.03684	0.461905		0.609091	0	1.06452	0
Adenosine	0	0	0	0		0	0	0.135484	0
Alanine	2.14444	0.881818	2.72632	0.47619		1.16364	1.10645	2.04839	0
Allantoin	4.53333	0	2.00526	1.18571		0	0.748387	0.716129	0
Alloisoleucine	0.811111	0.390909	0.921053	0		0.318182	0	0.216129	0
Anserine	0	0	0	0.604762		0.186364	0	0.312903	0
Arabinitol	0	0	0	0		0	0.319355	0	0
Arginine	0	0	0	0		0	0	0.383871	0
Ascorbate	0	0.668182	0	0.842857		0	0.9	0	0.358974
Aspartate	0	0	0	0		0	0	0.854839	0
Betaine	0.733333	0.0954545	0.263158	0		0.109091	0.0741935	0	0
Butanone	0	0	0	0		0	0	0.135484	0
Butyrate	0	0	0	0		0	0.125806	0.193548	0
Choline	0.722222	0.136364	0.868421	0.214286		0	0.270968	0.66129	0
cis-Aconitate	0	0	0	0		0.713636	0	0.248387	0
Citrate	0	0	0	0		0	0	0.145161	0
Creatine	0.588889	0.15	0.231579	0.166667		0.495455	0.264516	0.374194	0
Creatine phosphate	0.622222	0.2	0.363158	0.147619		0	0.251613	0	0
Creatinine	0	0.190909	0.331579	0		0	0.274194	0.354839	0
Cysteine	0	0	0	0		0	0	0.709677	0
Dimethyl sulfone	0	0.0545455	0	0		0	0	0.0419355	0
Ethanol	8.71111	3.01818	4.88421	3.38571		3.68636	2.58065	2.87742	3.18974
Ethanolamine	0	0	0	0		0.6	0	0.748387	0
Ethylene glycol	0	0	0	0.204762		0.136364	0.183871	0.145161	0
Ethylmalonate	0.5	0.486364	0.621053	0.17619		0.240909	0	0	0
Formate	5.47778	2.20909	3.35263	2.32857		1.85909	2.8129	2.3	0
Fucose	0	0	0	0		0	0.129032	0	0
GTP	0	0	0	0		0	0	0.212903	0
Glucarate	0	0	1.61579	0		0	0	0	0
Galactarate	0	0	0.642105	0		0	0.525806	0	0
Galactose	0	0	0	0		0	0	1.33871	0.817949
Glucose	7.32222	1.46818	2.32632	2.6619		3.41818	0.767742	2.54839	2.03077
Glutamate	0	0.454545	2.48947	0.757143		2.09545	0	1.78387	0
Glutamine	0	0	0	0		0.868182	0	0.803226	0
Glutarate	0	0	0	0.157143		0	0	0	0
Glycerate	0	0	0	0		1.53182	0	0	0
Glycerol	11.1111	3.39091	5.96842	2.89524		3.37727	3.50323	4.08065	1.80769
Glycine	0	0.631818	1.21053	0.642857		1.37273	0.774194	1.16774	0
Glycolate	0.877778	0.490909	0.705263	0.261905		0.286364	0.33871	0.122581	0
Guanidoacetate	0	0	0	0.261905		0	0	0	0
Homocysteine	0	0	0	0		0.25	0	0	0
Homoserine	0	0.709091	0	0.828571		0.968182	0	0.512903	0
Hypoxanthine	0	0.527273	0.784211	0.347619		0.440909	0.170968	0.809677	0
Inosine	0	0	0	0		0.286364	0	0.222581	0
Isobutyrate	0	0	0	0		0	0.0516129	0	0
Isocaproate	0	0	0.157895	0		0.113636	0	0	0
Isocitrate	0	0	0	0.471429		0	0	0.832258	0
Isoleucine	0	0	0	0		0.254545	0	0	0
Isovalerate	0	0	0	0		0.0818182	0	0	0
Lactate	8.12222	7.52273	12.7316	2.26667		3.8	16.0419	7.9129	2.15897
Leucine	0.8	0	0.573684	0.142857		0.172727	0.0967742	0.819355	0
Lysine	0	0	0	0		0	0.283871	0	0
Malate	0	0	0	0		0	0	0.454839	0
Maleate	0	0	0	0		0	0	0.125806	0
Malonate	0	0	0	0		0	0	0.164516	0
Methanol	10.0111	4.60909	7	4.49048		5.27273	3.80323	7.14516	2.73333
Methionine	0	0	0	0.104762		0	0	0	0
Methylamine	0	0	0	0.2		0	0.112903	0	0
Methylguanidine	0	0	0	0.109524		0.159091	0.0806452	0	0
Methylmalonate	0	0	0	0.352381		0.159091	0	0.135484	0
myo-inositol	0	0	0	0		0.881818	0.43871	0	0
N,N-dimethylformamide	0	0	0.178947	0		0.0818182	0	0	0
N-acetylcysteine	0	0	0	0.152381		0	0	0.141935	0
N-acetylglutamate	0	0	0	0		0	0	0.0903226	0
N-acetylglutamine	0	0	0	0		0	0	0.0870968	0
N-acetylglycine	0	0	0	0.104762		0	0	0.125806	0
N-acetylornithine	0	0	0	0		0	0	0.116129	0
O-acetylcarnitine	0	0	0	0		0	0	0.158065	0
O-acetylcholine	0	0	0	0		0	0	0.13871	0
O-phosphocholine	0.477778	0	0.821053	0		0.563636	0	0.187097	0
O-phosphoethanolamine	0	0	1.27895	0		0	0	0.86129	0
O-phosphoserine	0	0	0	0		0	0	0	0.907692
Oxypurinol	0	0	0	0		4.41818	0	3.90645	3.06923
Proline	0	0	0	0.37619		0.895455	0	0	0
Propionate	0	0.168182	0	0		0	0	0	0
Protocatechuate	0	0	0	0		0	0.254839	0	0
Pyridoxine	0	0	0	0		0	0.0548387	0	0
Pyruvate	0	0	0.189474	0.157143		0	0	0.258065	0
Serine	0	0	0	0.952381		1.01364	0	1.14516	0
Succinate	0.411111	0.0636364	0	0		0.168182	0.0806452	0.103226	0
Succinylacetone	0	0	0	0.238095		0	0	0	0
Tartrate	0	0	1.64211	0		1.63182	0.83871	1.03871	1.07436
Taurine	0	0.5	4.21579	0.604762		1.69545	0.680645	3.49355	0
Treonate	0	0	0	1.13333		0	0	0	0
Threonine	0	0	0	0		0	0	0.945161	0
Threophylline	0	0	0	0		0.113636	0	0	0
trans-4-hydroxy-L-proline	0	0	0	0.866667		0	0	0	0
trans-aconitate	0	0	0	0		0	0	0.187097	0
Trimethylamine N-oxide	0.633333	0.154545	0	0.0571429		0.0727273	0.0387097	0	0
Tyramine	0	0	0	0		0	0	0.145161	0
Tyrosine	0	0	0	0		0.381818	0	0.0967742	0
Uridine	0	0	0	0		0.540909	0	0.245161	0
Valerate	0	0	0	0		0	0.0741935	0	0
Valine	0.6	0.463636	1.30526	0.209524		0.354545	0.532258	0.703226	0
Valproate	0	0.159091	0.247368	0		0	0.0612903	0.254839	0
Xanthosine	0.611111	0	0	0		0	0	0	0
Xylose	0	0	0	0		0.686364	0	0	0
